# Supplementary material for: In vitro expanded skeletal myogenic progenitors from pluripotent stem cell-derived teratomas have high engraftment capacity
Source: Stem Cell Reports. 2021 Nov 18;16(12):2900–12. doi: 10.1016/j.stemcr.2021.10.014 (PMC8693664; doi:10.1016/j.stemcr.2021.10.014)
Supplement: Table S2. Pearson correlation analysis of differentially expressed genes, related to Figure 5 [file mmc3.xlsx]

## Sheet: Contents
Table S2: Pearson correlation analysis of differentially expressed genes
Pearson correlation analysis was performed between mean of engraftment (%) and mean of gene expression from differentially expressed genes from Figure 5C.
Showing MRN-normalized (median ratio normalization, implemented in DESeq2) read counts, ordered by r value.
Contents:
	MRN values and r value of differentially expressed genes

## Sheet: MRN values and r value
ID	SE1	SE2	TE1	TE2	TF1	TF2	SF1	SF2	Pearson_r
Mdfic	676.424	509.103	1682.4	1634.4	2435.4	3165.68	2434.74	2708.17	0.996943
Chst3	114.757	120.396	360.62	313.689	455.421	637.814	751.83	350.995	0.99583
Ifi27	89.8097	139.315	363.6	264.603	522.891	555.317	528.731	540.257	0.993629
Pkdcc	25.6599	121.256	432.893	352.804	646.153	538.079	514.546	529.934	0.993235
Bmp4	27.7983	7.73974	642.261	726.316	1028.91	1467.71	1196.74	1571.45	0.988035
Ppfibp2	12.1172	13.7595	170.624	200.178	272.474	262.267	252.759	224.82	0.987112
Nr1h3	4.98943	1.71994	44.705	46.7849	84.3373	55.4086	126.38	32.1172	0.986034
Gstp2	29.2238	15.4795	141.566	118.88	153.105	195.777	109.615	266.114	0.985882
Gpcpd1	151.108	178.014	356.895	292.981	506.024	668.597	629.319	462.258	0.98372
Cdk14	723.467	579.621	1130.29	1121.3	1306.58	1611.77	1562.98	1635.68	0.981652
Nab1	476.847	317.329	980.529	930.329	1590.73	1757.07	1681.62	1868.53	0.981045
Klf13	994.322	705.177	1584.05	1361.36	1787.95	1701.66	1902.14	1874.27	0.981017
Msrb3	475.421	534.042	827.787	844.429	1108.06	1268.24	1069.07	947.458	0.979429
Zdbf2	147.545	410.206	1244.29	957.173	2126.6	2322.23	2130.4	2645.08	0.978203
Eng	40.6282	37.8387	635.556	619.708	1328.64	1186.97	714.432	1111.48	0.974962
Atp10d	98.363	80.8373	186.271	230.09	465.801	426.03	379.139	400.318	0.973482
Nfib	163.226	194.354	3025.78	2725.03	7705.83	8039.17	7284.88	8500.74	0.973253
Kif13a	687.116	785.154	1470.79	1311.51	1612.79	1513.27	1499.79	1830.68	0.97185
Ehbp1	267.291	178.874	508.892	476.286	1045.78	997.354	962.033	1065.6	0.971402
Apobec3	39.2027	50.7383	161.683	123.481	221.872	124.361	166.357	154.851	0.97087
Bckdhb	50.6071	51.5983	140.076	131.151	342.539	273.349	183.121	334.937	0.970797
Rab43	250.897	215.853	409.05	432.569	804.448	823.741	700.246	892.399	0.969472
Zfp608	193.875	319.909	547.636	510.799	1080.81	943.177	1035.54	1089.69	0.968972
Efemp1	29.9366	42.1386	146.036	85.9001	207.599	237.641	126.38	206.468	0.968548
Kazn	0	0	342.738	301.417	730.491	829.897	438.46	658.403	0.968269
Ctsl	2508.97	2296.12	3720.94	3653.82	5745.32	4634.62	3645.66	5012.58	0.968132
H3f3b	4545.37	3122.56	6401.75	6390.36	8383.13	7243.75	7961.92	9840.48	0.967202
Nckap5l	583.763	859.111	1543.07	1204.14	1723.08	1961.46	1361.8	1671.24	0.966606
Apobec1	9.97886	12.0396	157.958	186.373	233.549	195.777	233.415	279.878	0.966033
Setbp1	186.747	394.727	952.216	822.187	2026.69	2404.73	2085.26	2393.88	0.96321
Rybp	640.785	555.542	1455.15	1296.94	1680.26	1414.77	1614.56	1845.59	0.962818
Ptprj	177.481	193.494	476.108	365.843	1102.87	562.705	919.476	911.899	0.961783
Lifr	633.658	399.887	1861.22	1749.45	2100.65	2710.09	2022.07	1863.94	0.960823
Ncoa1	1479.01	2217.87	3049.62	3238.9	3438.37	3930.31	3952.59	4558.35	0.959971
Lmo4	193.875	316.469	751.789	993.22	1052.27	906.238	852.418	1156.22	0.958226
Mbnl1	1819.72	1475.71	2636.1	2636.83	2793.51	3165.68	2869.33	3920.59	0.957938
Gcc1	372.069	361.188	1053.55	973.279	2130.49	2852.93	2362.53	2885.96	0.956936
Heg1	381.335	737.855	2085.49	1709.57	2069.51	2183.1	2102.03	2197.73	0.95668
Cr1l	111.906	112.656	219.799	367.376	342.539	362.003	300.474	315.437	0.956568
Rbpms	14.9683	21.4993	98.3509	69.0269	317.887	162.532	284.999	215.644	0.956408
Perp	3.56388	0	65.5673	57.5224	202.41	124.361	117.352	103.234	0.955882
Pik3r1	1003.59	732.696	2585.44	2145.97	2377.01	2818.45	2697.82	2563.64	0.953491
Kank4	21.3833	12.0396	101.331	105.841	410.009	256.111	257.918	250.055	0.952137
Lrig1	748.414	746.455	1764.36	1773.22	4545.13	5059.42	4326.57	5049.28	0.951168
Prkce	79.1181	85.9971	316.66	286.845	299.722	506.065	519.704	526.493	0.94972
Gli2	52.7454	20.6393	292.818	292.981	1014.64	1226.38	978.797	1001.37	0.949583
Cables1	7.12776	12.0396	58.1165	95.1037	263.392	329.989	284.999	270.702	0.947759
Glis2	265.153	423.106	691.437	633.514	1140.5	1174.66	758.278	962.369	0.947725
Cnn1	9.26608	0.859971	69.2927	49.8528	215.384	105.892	149.592	60.7933	0.94569
Dnajc3	874.576	915.01	1700.28	1722.6	2400.37	3633.57	2896.41	4223.41	0.945547
Txnip	413.41	847.072	1485.7	1539.3	2192.77	2066.12	1555.24	1633.39	0.942595
Sptb	32.7877	71.3776	225.015	310.621	563.114	481.439	838.232	525.346	0.941991
Efhd2	686.403	878.031	1442.48	1298.47	2478.22	1918.37	1640.36	1644.86	0.940137
Foxj2	491.815	642.399	1224.92	1191.1	1100.28	1513.27	1276.69	1195.22	0.938741
Tgoln1	957.258	997.567	1549.03	1895.94	3180.16	2904.64	3431.59	3793.27	0.937607
Gm26705	67.0009	107.496	626.615	454.811	892.678	3031.46	2188.43	638.903	0.937284
Runx3	12.1172	18.9194	76.7435	90.5019	189.435	40.633	246.311	72.2637	0.937235
Dnaic2	0	3.43989	18.6271	88.201	186.84	156.375	96.7191	123.881	0.936725
Ank2	543.848	540.922	1865.69	1753.28	2118.81	2418.28	1577.17	2008.47	0.936634
Spry1	156.811	436.865	1101.23	1294.64	2345.87	2695.32	3180.12	3363.13	0.934341
Nup210	4.27665	7.73974	35.764	75.9296	284.152	269.655	251.47	220.232	0.933136
Lhfp	441.921	257.131	790.533	680.298	1795.74	2099.37	1341.17	1537.04	0.932436
Foxp2	0.712776	18.9194	137.84	140.355	639.666	663.672	714.432	637.756	0.931646
Pcdh17	79.8309	147.915	337.523	421.831	1232.62	1758.3	1306.35	1059.87	0.931431
Luc7l2	3107.7	3271.33	4933.94	4819.61	4764.41	5305.68	5363.4	6031.15	0.930906
Heyl	229.514	627.779	1347.85	1566.91	4011.86	5285.98	3220.1	3303.48	0.930859
Lrp6	2042.1	1717.36	3307.42	3014.17	7465.8	8583.4	5772.2	6920.11	0.930847
Etv6	375.633	344.849	880.688	658.056	1132.71	1269.47	1535.9	1577.18	0.929495
Boc	397.729	383.547	603.517	947.969	1843.74	2355.48	2181.98	2437.47	0.929393
Ier2	326.451	242.512	897.08	1058.41	4119.55	4199.97	2969.92	3758.86	0.928868
Zfp9	339.281	362.048	562.538	737.821	951.065	1036.76	799.544	644.638	0.928269
A230050P20Rik	6.41498	9.45969	75.9984	70.5608	232.252	221.634	295.316	270.702	0.928132
Sp140	0	0	20.1172	17.6402	131.047	97.2728	199.886	13.7645	0.926805
Serinc5	228.801	365.488	602.772	664.959	1148.28	1232.53	1321.83	1698.77	0.925837
Bche	0	0	40.9796	84.3662	227.062	297.975	95.4295	243.173	0.92353
Lbp	2.13833	27.5191	195.212	194.042	873.215	800.346	759.567	1206.69	0.920471
Ctdspl	52.7454	43.8585	162.428	106.608	451.529	593.487	597.079	551.728	0.918725
Sfi1	166.077	264.871	900.06	726.316	778.498	875.455	1757.71	338.378	0.918423
Edem1	380.622	249.392	1398.52	1413.52	1468.77	1326.11	1618.43	1889.18	0.913673
Mical1	330.728	359.468	745.828	651.154	707.136	941.946	1058.75	1139.01	0.913638
Mtus1	7.84053	44.7185	189.251	164.131	866.728	1009.67	1101.31	1030.04	0.910369
Klf6	712.776	636.379	1487.19	1297.71	6916.96	6243.93	5264.1	5427.81	0.909409
Arrdc4	57.7348	93.7369	312.935	242.361	269.879	429.724	148.303	363.613	0.909402
Klf4	410.559	497.923	2628.65	2577.77	9995.92	9549.98	10675.2	13989.3	0.90937
Ifih1	10.6916	10.3197	105.802	80.5314	377.572	561.474	546.785	566.639	0.90842
Mcc	170.353	140.175	377.757	443.306	1437.63	2059.97	1887.96	2091.06	0.90767
Ing3	233.078	207.253	550.616	378.881	473.586	437.112	585.473	427.847	0.907249
Itga1	21.3833	63.6379	231.721	233.924	1185.91	1601.92	1112.91	847.665	0.904485
Stat1	86.2459	120.396	248.858	212.449	908.248	1419.69	865.313	913.046	0.904103
Dmrt2	57.7348	116.956	362.855	399.589	374.977	570.093	647.373	784.577	0.902523
Snx18	630.094	645.839	1317.31	1166.55	1302.69	1382.75	1021.35	1311.07	0.899935
Mras	106.204	64.4979	306.974	257.7	206.302	336.145	357.216	328.054	0.897861
Fam53c	584.476	724.956	965.627	1262.43	1087.3	1081.08	1109.05	1244.54	0.897699
Il17rd	119.034	119.536	337.523	433.336	711.028	840.979	515.835	392.289	0.897273
Nmi	0	0	17.1369	37.5813	155.7	189.62	221.809	205.321	0.89623
Ebf1	13.5427	17.1994	93.8804	82.0653	485.264	757.25	631.898	813.253	0.893985
Enpp4	46.3304	91.157	163.918	226.255	294.532	181.001	381.718	325.76	0.892983
Dnah8	0	0	21.6074	46.7849	234.847	171.151	215.361	26.382	0.891188
Pcdhb12	1.42555	0	23.0976	33.7465	20.7599	66.4903	77.3753	68.8226	0.890793
Ptpru	12.1172	17.1994	146.036	134.219	177.757	102.198	156.04	106.675	0.890621
Scara5	0	0	39.4894	106.608	1075.62	1477.56	901.422	1444.13	0.890344
Phactr2	1202.45	1187.62	2043.02	1933.52	3364.41	4235.68	2688.79	2352.59	0.889465
Mtr	585.902	590.8	1024.49	1111.33	912.14	1177.12	1379.86	1198.66	0.887743
Phf20l1	720.616	703.457	1286.01	1214.11	1098.98	1270.7	1324.41	1363.83	0.877545
Klf15	3.56388	16.3395	102.076	86.6671	55.7924	116.974	112.194	74.5578	0.875089
Pdlim4	260.163	316.469	593.086	554.516	940.685	1225.15	1617.14	1533.6	0.874902
Tagln	229.514	377.527	1432.79	1043.07	2902.5	3309.74	1524.29	1696.48	0.871732
Ifi44	1.42555	0.859971	61.8419	36.8143	137.535	108.355	91.5607	22.9409	0.871036
Plcl2	121.885	176.294	323.366	500.828	350.324	430.956	542.917	549.434	0.869969
Tmem123	359.239	543.502	1235.35	1293.87	1398.7	949.334	1686.78	1488.86	0.869826
Cnot4	544.561	518.563	1101.23	1063.01	919.925	1125.41	1096.15	1033.49	0.86757
Maml1	647.913	632.079	1030.45	951.037	1074.33	1005.97	1296.04	1446.42	0.866177
Fxyd6	351.398	408.486	1541.58	1644.37	1838.55	2053.81	1149.02	1461.33	0.862467
Adamts9	27.0855	32.6789	84.9394	201.712	1973.49	2144.93	2620.44	2639.35	0.862141
Emp1	1732.76	1497.21	2817.9	3068.63	13741.8	13431	16554.4	20197.1	0.861163
Dio2	937.3	420.526	1637.69	1727.97	2134.38	3310.97	1241.87	1967.18	0.860184
Hr	11.4044	131.576	381.482	379.648	1625.76	2199.1	2559.83	3111.93	0.859364
Adgra2	363.516	570.161	1037.16	1012.39	3317.7	3922.93	1808	2249.35	0.858934
Garem1	191.024	71.3776	502.931	276.108	1071.73	1950.38	787.938	820.136	0.858233
Pappa	0.712776	7.73974	58.1165	72.0948	559.221	494.983	215.361	355.583	0.857932
Map6	68.4265	73.0976	207.133	325.96	265.987	248.723	265.655	205.321	0.856482
Gnao1	166.077	122.976	771.906	648.853	542.354	693.223	606.106	877.488	0.856192
Flvcr2	4.27665	11.1796	46.1951	54.4546	163.485	190.852	105.746	61.9403	0.853213
Jup	356.388	380.107	854.61	753.927	2175.9	1997.17	2990.55	3417.04	0.852458
Bmp6	14.9683	8.59971	87.1747	125.782	2689.71	3730.84	1944.7	2071.56	0.852258
Aldh1a1	0	0	14.9017	27.6108	742.168	795.421	949.137	1047.25	0.852214
Tet3	1047.78	1087.86	2671.87	2416.71	3075.07	2834.46	2104.61	2190.85	0.84913
Fbln2	511.06	1075.82	3700.83	3504.27	5013.53	5675.07	2132.98	3753.12	0.846701
Ppp1r15a	717.052	1363.05	7682.55	7214.84	11617.8	10474.7	18132.9	22720.6	0.846223
Abca3	140.417	139.315	269.72	332.863	909.545	1058.92	541.627	505.846	0.844531
Mamld1	8.55331	55.8981	222.78	236.225	256.904	131.749	255.338	198.438	0.843133
Nfil3	256.599	437.725	961.902	914.99	1590.73	1350.74	2050.44	3008.69	0.838001
Rnf213	727.031	314.75	1548.28	1289.27	3219.09	3434.1	5434.32	5770.77	0.836745
Braf	402.005	472.124	932.844	813.75	1314.36	1212.83	1949.86	2157.59	0.835914
Rhob	1585.21	1681.24	3273.89	2925.97	3504.54	3922.93	2412.82	2921.52	0.834334
Prelp	17.8194	48.1584	560.302	563.72	3609.64	4669.1	6144.89	7283.72	0.83256
Atp2a3	24.2344	36.9788	111.017	141.889	323.077	137.906	371.401	485.199	0.826465
Svep1	295.089	118.676	812.14	724.015	6516.03	8278.04	3051.16	4263.56	0.825574
Samd9l	7.12776	5.15983	138.585	102.773	600.741	893.925	278.551	367.054	0.823494
Lgals9	8.55331	57.6181	225.76	184.839	874.513	816.353	272.103	450.788	0.823443
C1ra	0	1.71994	46.1951	23.009	2758.48	3697.6	1397.91	2073.85	0.823124
Egr1	1920.93	1081.84	2963.94	2958.19	43370.1	47809	68900.1	71713.1	0.82127
Dusp16	200.29	311.31	777.866	748.558	1429.84	1092.16	2236.15	2370.94	0.821252
Tshz3	856.044	964.888	1475.26	1386.67	1732.16	2188.02	3027.95	3092.43	0.818853
Fbln5	32.7877	128.996	469.402	480.12	1889.16	2110.45	502.939	1169.98	0.816682
Arhgap45	2.8511	2.57991	48.4304	27.6108	273.772	9.85041	92.8503	18.3527	0.816104
Foxn2	437.644	332.809	855.355	750.859	716.218	675.985	909.159	906.164	0.814165
Ccl11	0	8.59971	78.9788	126.549	724.003	656.284	1076.81	1402.83	0.810689
Mycn	0	0	114.743	173.334	102.502	108.355	134.117	191.556	0.809863
Ccl7	11.4044	9.45969	71.528	103.54	306.209	251.186	468.12	610.227	0.808193
Atf3	39.9154	141.895	671.32	490.858	3971.64	3804.72	7026.96	7648.48	0.794056
Myh2	14.9683	49.8783	269.72	345.901	319.184	272.118	349.478	80.293	0.786174
Ndn	32.7877	33.5389	172.114	143.423	764.226	829.897	312.08	289.055	0.785174
Nkd1	161.8	106.636	543.91	580.593	537.164	437.112	1383.73	505.846	0.784331
Trak2	788.33	851.372	1297.93	1320.71	1307.88	1328.57	2091.71	1943.09	0.783503
Zfp131	635.083	754.195	1223.43	1212.57	1289.71	1153.73	1591.35	2350.29	0.781155
Fam129a	213.12	196.933	1453.66	1344.49	918.628	1141.42	1712.57	1954.56	0.780044
Myd88	88.3842	100.617	262.269	277.642	1188.51	872.993	1855.72	2256.23	0.778787
Rflnb	169.641	141.895	450.775	593.631	804.448	513.453	346.899	391.142	0.77711
Cadps2	2.13833	13.7595	274.936	300.65	217.979	183.464	237.284	318.878	0.77515
0610030E20Rik	155.385	237.352	473.873	422.598	395.737	451.888	989.114	521.905	0.77356
Brpf3	404.857	339.689	1020.76	835.225	812.233	912.394	1510.11	1635.68	0.773291
Crtc3	337.856	373.228	719.75	714.812	989.99	1010.9	1711.28	2117.44	0.772998
Dennd4a	246.62	277.771	1277.07	1316.88	1028.91	1051.53	1893.12	2252.79	0.771194
Cdkn1b	248.046	470.404	1306.88	1506.32	1716.59	1432	838.232	1090.84	0.769753
Ror1	30.6494	47.2984	129.644	111.977	984.8	1835.87	2761.01	2874.49	0.769148
Zc3hav1	748.414	332.809	1139.23	1235.58	1541.43	1648.71	2913.18	3429.66	0.766458
Pcdhb7	6.41498	3.43989	36.5091	46.0179	146.617	224.097	78.6649	40.1465	0.762366
Axin2	32.0749	30.099	122.194	126.549	541.056	406.33	186.99	137.645	0.760016
Lgi2	6.41498	21.4993	153.487	85.1332	821.315	785.57	219.23	303.966	0.759069
Rapgef3	0.712776	7.73974	73.7632	76.6966	124.56	76.3407	217.94	291.349	0.758926
Hist1h2al	27.7983	6.0198	655.673	516.168	557.924	543.004	593.21	142.233	0.758715
Actg2	0.712776	12.8996	251.838	174.101	537.164	263.499	149.592	111.263	0.758297
Mxd1	115.47	122.976	343.483	307.553	1763.3	642.739	348.189	528.787	0.756386
Ints6l	104.778	133.296	313.68	308.32	480.074	471.589	870.472	1221.6	0.750999
Zfp36l1	281.546	838.472	2089.96	2152.87	8799.62	8635.12	18508.2	21091.8	0.749116
Nckap5	7.84053	11.1796	49.9205	51.3867	53.1974	100.967	188.28	189.262	0.748713
Arl4a	44.9049	95.4568	226.505	239.293	537.164	397.71	977.508	1188.34	0.748067
Ddx3x	4762.05	4974.93	7213.89	6793.01	10761.4	9707.58	16450	20642.2	0.74726
Irs2	324.313	368.928	903.785	685.667	5153.66	5157.92	10743.6	11946.5	0.745525
Tnik	134.002	562.421	1880.59	1866.03	1293.6	1657.33	3076.96	3561.57	0.743666
Cbx4	214.545	274.331	942.53	957.94	770.713	795.421	787.938	689.373	0.741065
Sema3g	0.712776	20.6393	62.587	158.762	470.991	566.399	156.04	134.204	0.737981
Stx11	80.5437	224.453	485.049	526.138	450.231	438.343	925.924	1013.99	0.737038
Mcam	218.109	322.489	739.867	841.361	708.433	461.738	901.422	742.137	0.734533
Elmsan1	1121.91	1303.72	2738.18	2481.13	2796.11	2554.95	5301.5	5580.36	0.733113
Rnd3	1252.35	1312.32	2005.76	2247.98	3324.19	3038.85	6365.41	6672.35	0.729551
Cacna1g	74.1287	71.3776	617.674	587.496	1989.06	2319.77	514.546	599.903	0.720347
Foxc1	94.0864	82.5573	655.673	668.027	528.081	358.309	624.161	562.051	0.719693
Gm3002	49.1815	91.157	371.051	315.99	190.732	332.451	1200.61	73.4108	0.715222
Arap2	57.0221	44.7185	295.053	211.682	311.399	189.62	166.357	144.527	0.71221
Vstm4	46.3304	38.6987	160.193	141.122	1047.08	925.939	246.311	259.232	0.700801
C1qtnf7	0	0	75.2534	70.5608	326.969	359.54	76.0857	64.2344	0.698475
Meox1	13.5427	2.57991	269.72	339.766	425.579	563.936	170.226	102.087	0.69741
G530011O06Rik	100.501	98.0367	396.384	292.981	236.144	491.289	1189	775.401	0.696927
Xbp1	791.894	846.212	1506.56	1405.85	1768.49	1303.95	2915.76	3620.07	0.69118
Gpc3	13.5427	28.3791	1958.08	2016.35	6674.32	7751.04	1314.09	1431.51	0.688405
Col8a2	4.98943	14.6195	110.272	125.015	1047.08	1003.51	194.728	240.879	0.688254
Tmcc3	250.184	462.665	1425.34	1138.94	916.033	800.346	1720.31	1970.62	0.683636
Abca5	492.528	384.407	901.55	882.777	906.95	848.367	1965.33	2076.15	0.680266
Rps4l	2.8511	19.7793	46.1951	136.52	656.533	410.023	96.7191	106.675	0.672632
Kdm7a	465.443	603.7	1483.46	1316.88	1350.69	1253.47	3343.9	3461.78	0.672516
Cp	19.9577	30.099	353.169	288.379	1028.91	1039.22	3719.17	3248.43	0.670459
Pdzd2	5.70221	0.859971	56.6263	55.2215	1198.89	1372.9	4247.9	4078.88	0.666662
Gls	903.8	953.708	1543.81	1517.82	1377.94	1685.65	2819.04	3704.95	0.664786
Kcnt2	0.712776	0	33.5287	19.1741	256.904	158.838	722.169	719.196	0.659016
Col5a1	3601.66	3855.25	5582.91	5703.16	38395.5	41557.7	8044.45	11207.8	0.654039
Arhgef6	135.427	220.153	800.219	783.072	512.511	525.766	541.627	751.313	0.648912
Ptprb	2.13833	20.6393	91.6452	121.948	530.676	507.296	1890.54	1982.09	0.645848
Cebpb	628.668	835.892	1704.75	1767.86	3945.69	3038.85	9989.15	13279.3	0.645629
Tenm3	592.317	386.127	1159.35	1467.21	5637.62	6672.42	1307.64	1179.16	0.644535
Sorbs3	244.482	208.113	792.023	619.708	652.641	642.739	2161.35	2016.5	0.639579
Ifrd1	496.092	595.1	929.118	938.766	3198.33	2939.12	9265.69	11541.5	0.639009
Dusp8	111.193	195.214	432.148	469.383	441.149	512.221	1467.55	1686.15	0.638678
Thsd4	44.9049	37.8387	189.996	283.777	756.441	1036.76	3416.12	3527.16	0.637607
Fbn1	1948.02	1595.25	3589.81	3347.8	35507.3	43884.8	6039.14	7529.19	0.633614
Gucy1a2	25.6599	16.3395	81.214	151.859	198.517	169.92	1106.47	424.406	0.626283
Clic4	2874.62	2984.96	6117.88	5916.37	5269.13	5577.8	13011.9	16800.7	0.625302
Iqgap2	55.5965	39.5587	132.625	125.015	1053.57	1099.55	4178.26	4597.35	0.62311
Mid1	632.232	1107.64	8810.6	8419.75	4257.09	5303.22	10373.4	3337.9	0.616717
Stk40	342.132	329.369	1189.15	1277.76	1568.67	1649.94	5942.42	7647.34	0.611146
Tril	22.8088	57.6181	483.559	581.36	2357.55	2806.14	230.836	255.791	0.60881
Ptx3	12.83	6.87977	831.512	1062.25	459.314	316.445	798.255	1407.42	0.608145
Col1a2	1449.79	3832.03	18870	18866.6	215880	223223	14776.1	27412	0.606214
Helz2	132.576	143.615	318.895	316.757	1150.88	1274.4	5110.64	5773.07	0.602619
Ubn1	1052.77	902.97	1554.24	1465.67	1655.61	1672.11	4829.51	5403.72	0.586994
Mfap4	4.98943	23.2192	198.192	219.352	12039.5	11971.9	607.396	957.781	0.5867
Tmbim1	531.018	739.575	1052.06	1070.68	1114.55	1143.88	3545.08	4193.59	0.577495
Abca8b	111.906	104.057	240.662	215.517	666.913	1097.09	4253.06	5502.37	0.57388
Mid1ip1	294.376	400.747	1215.23	1119	834.29	800.346	727.328	878.635	0.571037
Akna	248.046	239.072	740.612	723.248	568.304	417.411	639.636	465.699	0.567929
Ndrg1	72.7031	112.656	586.38	714.812	1728.27	1893.74	10358	13594.8	0.564112
Sytl1	0	0	9.68608	23.7759	9.08248	68.9529	305.632	248.908	0.562746
Cxcl1	7.12776	29.239	78.9788	186.373	2473.03	1558.83	12475.5	16889.1	0.553819
Fzd4	189.598	275.191	1851.53	1484.08	917.33	923.476	1217.37	1024.31	0.53992
Apobr	1.42555	12.8996	182.545	290.68	193.327	49.2521	116.063	81.4401	0.431882
Gm9855	0	0	966.372	914.99	801.853	704.305	56.7419	11.4704	0.342902
Pde2a	71.2776	148.775	882.923	863.603	364.597	429.724	372.691	427.847	0.338758
Rassf4	0	1.71994	497.715	545.312	400.927	245.029	83.8232	28.6761	0.308311
Dpysl5	4.27665	7.73974	395.639	309.087	153.105	59.1025	113.484	66.5285	0.197533
Zim1	1928.06	2258.28	32.7836	37.5813	909.545	988.735	1014.91	1159.66	-0.522964
Id2	1862.48	1037.99	64.0771	33.7465	871.918	503.602	664.138	661.844	-0.555894
Rpl34	4112	4155.38	240.662	213.216	476.181	354.615	2403.79	3152.07	-0.596697
Tro	932.311	821.273	84.1944	50.6197	511.214	306.594	278.551	255.791	-0.659983
Zfp629	789.043	827.292	3.72541	1.53393	162.187	216.709	435.881	309.702	-0.66267
Plagl1	6971.66	3629.08	23.8427	21.475	2380.91	1664.72	1747.39	1425.77	-0.66882
Iqsec3	2756.3	2698.59	274.936	286.078	922.52	1291.64	1107.76	1128.69	-0.673043
Rpl29	7161.97	8573.05	2976.61	2873.82	3404.63	3218.62	4805	5869.42	-0.69544
Kdm5d	546.699	597.68	0	0	32.4374	34.4764	290.157	232.85	-0.718611
Spock1	267.291	307.01	26.0779	31.4456	106.395	83.7285	125.09	87.1753	-0.732376
Gse1	2419.16	1535.91	363.6	410.327	744.763	781.877	891.105	859.135	-0.738142
Lbh	2199.63	1590.09	544.656	584.428	825.208	791.727	924.635	1056.43	-0.753676
Sema3a	3899.6	2284.08	502.931	640.416	1196.29	1689.35	259.207	252.349	-0.76696
Ftl1	15289.8	9871.61	4249.21	4051.11	6296.75	3693.9	6276.42	7767.78	-0.770789
Gprasp1	2599.49	2702.89	1272.6	1206.44	1510.29	1853.11	1228.98	1385.63	-0.772159
Chst11	1069.88	619.179	116.978	177.936	394.439	296.744	214.072	262.673	-0.772742
Gm5105	223.812	367.208	43.9599	36.8143	57.0899	62.7964	130.248	127.322	-0.774125
Prkcb	1685.71	444.605	1.49017	4.60179	228.359	156.375	461.672	107.822	-0.7788
Ndufs5	665.02	857.391	17.1369	1.53393	0	1.2313	287.578	284.467	-0.781551
Zfp52	263.014	337.969	29.0582	26.8438	49.3049	50.4834	137.986	91.7634	-0.786351
Evi2a	560.242	336.249	92.3903	50.6197	146.617	48.0208	211.492	169.762	-0.790635
Chst2	2985.1	1430.13	222.78	183.305	534.569	1044.14	141.855	211.056	-0.790767
St3gal1	6079.26	3604.14	762.965	780.771	1342.91	1562.52	1872.48	1592.1	-0.793887
Wnt7b	314.334	128.136	14.1566	5.36876	68.7673	64.0277	38.6876	0	-0.796864
Adra1b	250.897	203.813	6.70575	16.1063	6.48748	28.3199	103.167	50.4699	-0.805929
Olfm1	3395.66	3707.34	850.885	957.173	1139.2	1971.31	1062.62	957.781	-0.808565
Hoxa11os	188.173	123.836	0	0	33.7349	36.939	27.0813	2.29409	-0.808722
Prrx2	472.57	257.991	79.7239	72.8617	132.345	168.688	81.244	55.0581	-0.810789
Fam19a5	811.139	454.925	24.5877	44.484	160.89	89.885	122.511	165.174	-0.817322
Rgs17	930.172	357.748	9.68608	26.8438	38.9249	24.626	279.841	84.8812	-0.824918
Cfap69	209.556	104.057	14.1566	22.242	46.7099	36.939	15.4751	56.2051	-0.825455
Cdh23	293.664	488.464	88.6649	88.968	33.7349	115.742	181.832	165.174	-0.82904
Atp6v0a2	1727.06	1969.33	1139.98	1153.52	1137.9	1243.61	537.758	545.992	-0.831304
Hoxa11	369.931	146.195	0	0	71.3623	24.626	24.5022	10.3234	-0.831628
Spta1	369.931	335.389	50.6656	17.6402	24.6524	103.429	101.877	89.4694	-0.832858
Slc25a10	390.601	369.788	137.84	146.49	199.815	179.77	50.2939	73.4108	-0.836241
Cited2	3948.06	2751.05	1546.79	1305.38	1066.54	672.291	1735.79	2255.09	-0.836901
Ano5	766.234	1030.25	42.4697	16.1063	120.667	78.8033	217.94	169.762	-0.837749
Xrcc5	858.895	755.055	340.503	295.282	424.281	407.561	299.184	307.408	-0.838063
Pde4a	307.206	254.552	55.8812	81.2983	75.2548	119.436	114.773	75.7048	-0.838938
Car3	1809.02	2508.54	54.391	59.0563	524.189	395.248	54.1627	51.6169	-0.839152
Bves	370.643	541.782	69.2927	144.956	81.7423	41.8643	216.651	190.409	-0.840063
Hist1h1d	4260.26	2327.94	1580.32	1586.85	1353.29	1893.74	50.2939	72.2637	-0.841538
Maml3	1236.67	1132.58	438.109	490.858	660.426	544.235	434.591	407.2	-0.844477
Hist1h3g	621.54	319.909	165.408	62.8912	169.972	189.62	0	0	-0.844846
S100a4	1179.64	636.379	84.1944	58.2894	127.155	274.58	32.2397	129.616	-0.852977
Ctxn1	342.845	177.154	38.7443	14.5723	58.3874	73.8781	18.0542	4.58817	-0.854547
Slc24a4	75.5542	68.7977	0	3.06786	7.78498	16.0069	5.15835	0	-0.855795
Baalc	586.614	213.273	0	0	24.6524	67.7216	58.0315	5.73522	-0.85623
Hoxa9	266.578	245.092	0	0	23.3549	12.313	45.1356	24.0879	-0.857186
Rpph1	64449.9	70135.8	9498.32	9134.56	10402	8257.11	21973.3	18523.6	-0.857228
Reln	4077.08	1268.46	26.0779	49.8528	210.194	188.389	539.048	272.996	-0.858295
A330074K22Rik	158.236	294.11	20.1172	7.66966	46.7099	22.1634	38.6876	27.529	-0.860122
Hmga1	9492.75	3777.85	458.971	468.616	129.75	169.92	1397.91	2033.71	-0.86095
Them6	72.7031	77.3974	1.49017	15.3393	18.165	7.38781	20.6334	11.4704	-0.863807
Cyld	1372.81	1495.49	607.243	608.971	547.544	653.821	913.028	587.286	-0.864604
Rab31	2732.78	1659.74	645.242	721.715	940.685	880.381	263.076	442.759	-0.864994
Ak4	330.015	294.11	76.7435	105.074	149.212	83.7285	116.063	75.7048	-0.866289
Mest	18309.1	12653.6	30.5484	78.2305	1572.57	1718.9	511.966	829.312	-0.867829
Kcnc1	331.441	424.826	75.9984	75.1626	70.0648	30.7825	198.597	69.9696	-0.868571
Unc13c	495.379	307.01	52.9009	55.2215	133.642	60.3338	79.9544	8.0293	-0.869771
Prdx1	3126.23	2423.4	1642.91	1592.22	1689.34	1584.69	1704.84	1843.3	-0.870519
Pitpnm1	1244.51	878.031	356.895	358.94	286.747	267.192	470.7	523.052	-0.870805
Cep250	2906.7	1373.37	835.238	901.951	884.893	882.843	1012.33	1051.84	-0.873468
Car8	1833.26	294.11	2.98033	0.766966	48.0074	9.85041	119.932	125.028	-0.874424
Nrn1	774.787	462.665	37.9992	49.0858	151.807	14.7756	72.2169	83.7341	-0.875012
Cdhr5	118.321	131.576	0	0	0	16.0069	5.15835	11.4704	-0.87516
Gng2	573.784	626.919	312.935	312.155	337.349	285.662	174.094	41.2935	-0.875413
Wdr81	809	668.198	409.05	187.907	458.016	249.954	266.945	158.292	-0.875431
Tmtc4	553.114	455.785	195.957	284.544	203.707	280.737	82.5336	40.1465	-0.87624
Pcsk1	366.367	58.4781	0	0	0	0	45.1356	5.73522	-0.878518
Popdc3	774.787	790.314	43.9599	40.6492	48.0074	65.259	130.248	105.528	-0.878812
Ppp1r14c	613.7	957.148	19.3722	39.1152	101.205	54.1773	72.2169	32.1172	-0.881895
Hist2h2ac	2357.15	966.608	95.3706	29.9117	54.4949	75.1094	121.221	282.173	-0.886639
Ddr1	3506.86	3611.88	1788.2	2188.15	1968.3	2091.98	1067.78	1223.89	-0.887309
Sh3kbp1	2308.68	1402.61	764.455	880.476	960.148	810.196	381.718	432.435	-0.88909
Slc22a23	343.558	454.925	160.193	157.228	171.27	184.695	211.492	68.8226	-0.889489
Sms	1625.84	1502.37	605.007	526.905	648.748	470.357	569.998	724.931	-0.889594
Ttc9	1336.45	1249.54	479.833	548.38	354.217	325.064	584.183	695.108	-0.890947
Cgref1	237.354	515.123	100.586	101.239	80.4448	113.28	94.1399	151.41	-0.891881
Tbx1	575.923	767.954	188.506	299.884	299.722	242.566	105.746	92.9105	-0.893375
Rnf128	326.451	311.31	31.2935	11.5045	62.2798	8.61911	23.2126	11.4704	-0.893481
Car9	195.301	762.795	43.9599	47.5519	27.2474	29.5512	81.244	87.1753	-0.894532
Rbfox1	1002.16	1036.27	84.1944	70.5608	54.4949	88.6537	179.253	83.7341	-0.894976
Gbp9	674.999	983.807	260.779	270.739	354.217	251.186	180.542	231.703	-0.896191
Cxxc5	1890.28	1055.18	824.062	673.396	690.268	767.101	290.157	317.731	-0.896322
Ctnnbip1	1807.6	946.828	286.857	373.512	373.679	426.03	123.8	247.761	-0.897199
Hist1h2bm	612.274	325.929	25.3328	10.7375	22.0574	46.7895	11.6063	0	-0.898356
Tiam2	2283.02	1302	539.44	441.005	454.124	498.677	473.279	623.991	-0.898572
Ankrd10	1362.11	3112.24	838.218	862.069	869.323	1007.2	483.595	675.608	-0.89896
Kcnq4	1196.75	1992.55	341.248	403.424	177.757	267.192	550.654	470.288	-0.899725
Usp13	487.539	529.742	33.5287	56.7554	37.6274	55.4086	69.6377	40.1465	-0.899938
H19	125576	281770	0	0	4737.16	1300.25	664.138	493.228	-0.900009
Hist1h2bc	1413.43	1246.96	558.067	559.885	587.766	575.018	313.37	182.38	-0.900353
Mcpt8	157.523	42.9986	0	0	0	0	2.57918	0	-0.902056
E2f8	893.821	864.271	168.389	246.963	268.582	219.172	104.457	48.1758	-0.902264
Gm12602	252.323	102.337	3.72541	0	0	6.15651	2.57918	0	-0.902949
Blcap	471.857	377.527	207.133	128.083	169.972	182.233	185.701	116.998	-0.903221
Sct	1754.85	581.341	0	0	5.18999	1.2313	2.57918	0	-0.903308
Ogdhl	290.812	381.827	40.9796	94.3368	63.5773	98.5041	29.6605	10.3234	-0.903597
Hist1h2ac	1906.67	1407.77	503.676	576.758	557.924	518.378	9.02712	3.44113	-0.903672
Hist1h1c	5158.36	4419.39	2687.51	2760.31	1860.61	2317.31	357.216	450.788	-0.903903
Myo5a	5594.58	2105.21	1454.4	1327.62	1490.82	1385.21	1356.65	1251.42	-0.904149
Fgf6	79.1181	46.4385	0	0.766966	0	0	1.28959	0	-0.904953
Coro1c	4665.12	2008.03	1539.34	1288.5	1494.72	1406.15	1119.36	1506.07	-0.906141
Clic1	3419.18	1680.38	1201.82	1161.95	1367.56	1077.39	559.681	918.781	-0.906165
Nudt14	526.741	657.018	290.582	241.594	250.417	291.818	245.022	248.908	-0.907745
Hist1h2ab	1914.52	1222.88	245.132	200.945	290.639	252.417	0	14.9116	-0.907808
Dlx3	235.216	104.057	9.68608	13.8054	19.4625	1.2313	15.4751	2.29409	-0.909005
3110039I08Rik	1095.54	1100.76	305.484	154.927	131.047	124.361	256.628	333.79	-0.909726
Epb41l3	3042.84	2675.37	885.903	951.804	542.354	662.44	897.553	1291.57	-0.910005
Myh1	29317.9	64124.6	1508.05	1932.75	1649.12	1014.59	500.36	359.024	-0.910413
Pepd	1014.99	693.997	488.774	404.191	512.511	384.166	412.668	432.435	-0.910658
Mex3b	1094.11	761.935	386.698	404.958	345.134	430.956	148.303	199.585	-0.913762
Glb1	382.761	422.246	172.114	161.83	206.302	135.443	126.38	90.6164	-0.913784
Tnfsf11	778.351	123.836	25.3328	26.0768	15.57	9.85041	1.28959	35.5583	-0.913819
Uqcrfs1	1346.43	1242.66	800.964	844.429	760.333	699.379	359.795	482.905	-0.914204
Slf2	7315.22	6226.19	3916.16	3702.14	3132.16	4474.55	2650.1	2835.49	-0.914214
Pkig	1438.38	1866.14	364.346	498.528	474.884	398.942	290.157	307.408	-0.914922
Ptprn	3293.74	1329.52	209.368	44.484	27.2474	24.626	134.117	94.0575	-0.915341
Hip1r	698.52	509.103	305.484	220.119	256.904	114.511	223.099	357.877	-0.916564
Spp1	64673	20048.5	2803	2912.17	2835.03	1344.58	139.275	223.673	-0.917667
Bub1b	1638.67	804.933	628.105	573.69	469.694	554.086	171.515	139.939	-0.91783
Disp2	1786.93	377.527	86.4296	49.8528	49.3049	27.0886	25.7918	4.58817	-0.918314
Dynap	1918.08	400.747	61.8419	29.9117	2.59499	1.2313	6.44794	0	-0.918767
Hist1h2bj	682.126	203.813	45.4501	23.009	35.0324	4.92521	1.28959	5.73522	-0.92208
Des	20861.5	27771.9	15017.9	15483.5	6239.66	5497.76	12368.4	15340.6	-0.92216
Hist1h3b	1652.93	884.911	310.7	329.028	334.754	262.267	1.28959	1.14704	-0.922181
Rgs12	1412.01	862.551	518.578	545.312	535.866	376.778	123.8	167.468	-0.922725
Hist1h2bb	935.162	695.717	158.703	164.131	129.75	174.845	19.3438	44.7347	-0.923323
Hist1h2bn	1679.3	686.257	105.802	140.355	79.1473	112.048	2.57918	0	-0.923327
Mb	1372.09	4062.5	242.897	253.866	144.022	129.287	119.932	42.4406	-0.923624
Hist2h2aa1	8064.34	5345.58	3883.37	3970.58	2632.62	3500.59	955.585	1445.27	-0.923639
Inf2	3500.44	2398.46	801.709	905.786	577.386	818.816	769.884	824.724	-0.924052
Tbc1d1	1986.51	2605.71	1222.68	1349.09	796.663	900.081	1207.05	1463.63	-0.924673
Hpcal1	765.521	448.045	233.956	240.06	197.22	257.342	148.303	214.497	-0.925408
Gzme	235.216	61.9179	11.1762	8.43662	0	2.4626	3.86876	0	-0.925806
Cox6b2	133.289	126.416	26.823	8.43662	15.57	9.85041	0	13.7645	-0.926099
Milr1	697.807	567.581	173.604	112.744	70.0648	113.28	188.28	89.4694	-0.926185
Hk1	3260.24	2476.72	1554.24	1761.72	1403.89	1395.06	1597.8	1820.36	-0.926363
Map3k9	333.579	437.725	81.214	59.0563	72.6598	7.38781	105.746	20.6468	-0.926912
Got2	2129.77	2358.04	1407.46	1332.99	1170.34	1230.07	682.192	747.872	-0.927028
Fbxo32	5146.95	4200.1	727.946	717.113	581.279	366.928	551.944	286.761	-0.928358
Tpi1	3527.53	4231.92	2211.41	2208.86	1774.98	1364.28	464.252	419.818	-0.929074
Slc30a4	2635.13	1608.15	886.649	838.293	709.731	840.979	744.092	774.254	-0.930215
Snn	769.085	667.338	409.05	331.329	368.489	241.335	83.8232	165.174	-0.930834
Kank2	3107.7	3014.2	2017.68	2037.83	1706.21	2233.58	1579.75	1777.92	-0.931762
Rtn4	12601.2	14067.4	7391.22	8253.32	6130.67	6177.44	7242.33	8585.62	-0.935819
Plag1	166.79	204.673	64.0771	78.2305	63.5773	64.0277	42.5564	47.0288	-0.936741
3425401B19Rik	437.644	840.192	238.427	121.181	153.105	145.294	171.515	11.4704	-0.936802
Bnip3	2985.1	3433.87	435.873	527.672	282.854	251.186	83.8232	138.792	-0.93684
Fn3k	125.449	335.389	14.1566	58.2894	3.89249	2.4626	46.4252	14.9116	-0.93801
Abcc1	3389.25	2362.34	1143.7	1001.66	762.928	524.534	1057.46	1066.75	-0.938894
Pdk1	1494.69	1819.7	388.188	342.067	260.797	232.716	203.755	194.997	-0.938903
Eda2r	987.907	1488.61	511.127	448.675	269.879	374.316	455.225	479.464	-0.939171
Esd	6120.6	4609.45	1231.62	1242.48	653.938	433.418	990.403	1159.66	-0.939626
Cdc20	905.938	454.065	320.386	294.515	220.574	225.328	72.2169	27.529	-0.94201
Col18a1	19854.4	11082.5	7966.43	8343.05	6448.56	5058.19	1707.41	1896.06	-0.942287
Mfap3l	2309.39	1583.21	1053.55	895.049	652.641	647.665	134.117	135.351	-0.943941
Pgd	2079.88	1183.32	727.201	588.263	578.684	538.079	315.949	361.319	-0.94411
Ctc1	1071.3	700.017	404.58	444.84	354.217	345.996	255.338	113.557	-0.94507
Rrm2	2402.77	1195.36	821.826	812.216	686.376	549.161	224.388	222.526	-0.946305
Suv39h1	1270.88	750.755	327.836	362.775	246.524	205.627	205.044	377.377	-0.947339
Tnfrsf23	270.142	238.212	95.3706	127.316	97.3123	75.1094	130.248	67.6755	-0.947702
Rasa1	11997.4	3599.84	2351.48	2330.04	1640.04	1619.16	1306.35	1715.98	-0.947762
Fam162a	1625.84	1821.42	609.478	568.321	458.016	454.35	232.126	248.908	-0.948235
Retreg1	1363.54	1275.34	505.166	506.197	346.432	474.051	397.193	247.761	-0.948597
Csrp3	478.985	950.268	178.075	120.414	106.395	52.946	2.57918	0	-0.950133
Abr	2862.51	2745.89	1920.82	1687.32	1551.81	1019.52	858.866	590.727	-0.950788
Dtna	1082.71	1136.02	318.15	375.046	214.087	285.662	208.913	60.7933	-0.950854
Pgam1	5194.71	3973.07	1982.67	2071.57	1815.2	1416	740.223	1041.52	-0.951254
Tmem47	3290.17	2725.25	1949.14	1699.6	1128.82	1629.01	714.432	874.047	-0.951402
Romo1	444.772	449.765	254.073	220.886	158.295	253.648	156.04	154.851	-0.952226
Pgm2	1163.96	1458.51	465.677	512.333	351.622	370.622	130.248	177.792	-0.952471
Slc14a1	335.005	183.174	92.3903	92.8028	72.6598	66.4903	54.1627	25.2349	-0.952601
Cdkn2b	1186.77	697.437	239.917	325.193	202.41	152.681	24.5022	5.73522	-0.953389
Rasa4	463.304	353.448	171.369	131.918	169.972	36.939	145.723	94.0575	-0.953565
Bbs12	129.012	77.3974	14.9017	35.2804	5.18999	14.7756	11.6063	19.4997	-0.954064
5430431A17Rik	94.7992	568.441	65.5673	55.2215	5.18999	2.4626	11.6063	49.3228	-0.954319
LOC106557447	254.461	153.075	34.2738	28.3777	0	7.38781	0	0	-0.954613
Prkg2	1762.69	740.435	277.916	221.653	27.2474	77.572	110.905	112.41	-0.956158
Capn3	227.375	436.005	86.4296	46.0179	3.89249	11.0817	69.6377	1.14704	-0.95628
Rsph3a	464.73	472.984	251.093	115.045	203.707	71.4155	67.0586	168.615	-0.956508
Nqo1	1088.41	773.974	227.995	156.461	64.8748	57.8712	88.9816	36.7054	-0.956717
Lzic	837.511	687.977	454.501	430.268	360.704	280.737	215.361	146.822	-0.958365
Tarsl2	334.292	383.547	137.095	167.965	111.585	121.899	100.588	60.7933	-0.95886
Smpx	313.621	741.295	125.174	108.142	86.9323	6.15651	3.86876	0	-0.959322
Gprc5b	1397.75	1311.46	467.912	704.841	385.357	501.14	233.415	352.142	-0.960119
Pip4p2	1027.11	896.95	392.659	537.643	352.919	243.798	127.669	79.146	-0.960133
Camk1g	692.818	406.766	144.546	131.918	51.8999	76.3407	1.28959	0	-0.960488
Obsl1	3364.3	5742.89	2043.02	1919.71	1263.76	1186.97	371.401	261.526	-0.960779
Hist1h4c	764.808	406.766	250.348	281.476	181.65	235.179	175.384	170.909	-0.960933
Tpm1	25369.8	27418.5	18380.4	17858.8	7787.58	6479.11	3350.35	3274.81	-0.962756
Pgk1	9651.7	10772.9	3121.9	3654.59	1950.14	2078.44	695.088	841.93	-0.962885
4930503L19Rik	1121.91	571.881	254.818	204.78	80.4448	131.749	76.0857	98.6457	-0.963058
Tuba1b	8695.86	8639.27	4536.81	4953.06	3151.62	3613.87	1764.16	2079.59	-0.963063
Ankrd1	7361.55	6945.13	3566.71	3027.21	118.072	64.0277	2090.42	2526.94	-0.963591
Pfkm	1322.2	2880.9	812.885	1068.38	726.598	494.983	246.311	248.908	-0.963726
Gm536	84.1075	91.157	29.0582	12.2714	1.2975	0	14.1855	9.17634	-0.964197
Prkar2b	2215.31	1724.24	606.497	583.661	426.876	203.165	226.967	151.41	-0.964926
Fggy	268.004	325.929	111.762	143.423	83.0398	77.572	64.4794	139.939	-0.964985
Pcsk2	462.591	210.693	65.5673	97.4046	16.8675	28.3199	56.7419	5.73522	-0.965053
Car13	297.94	265.731	125.919	108.909	66.1723	52.946	65.769	126.175	-0.965591
Trdn	649.339	1837.76	316.66	358.173	203.707	80.0346	37.398	5.73522	-0.966449
Dglucy	1350	822.133	389.678	240.06	115.477	146.525	183.121	114.704	-0.967098
Gpi1	7838.39	9696.18	4121.05	4022.73	2727.34	2764.27	1574.59	1378.75	-0.967153
Gpd2	1672.17	917.589	489.519	579.059	390.547	331.22	299.184	184.674	-0.967536
Aaas	620.115	453.205	244.387	253.866	146.617	141.6	34.8189	58.4992	-0.967642
Sema3e	8774.98	4031.55	1408.21	1250.92	154.402	82.4972	166.357	102.087	-0.968239
Phlda3	1990.78	1920.32	1096.02	1029.27	482.669	571.324	98.0087	199.585	-0.968453
Eno1	25439.7	23657.8	6068.7	6799.15	2623.54	1950.38	1241.87	1406.27	-0.968517
Ikbkg	1073.44	1221.16	558.067	495.46	460.611	309.057	367.533	331.495	-0.968549
Ak1	3095.58	3568.02	2017.68	2296.29	683.781	609.494	123.8	276.437	-0.969053
Gstp1	2414.17	1672.64	838.963	942.601	602.039	636.583	640.925	477.17	-0.969518
Ugcg	5840.48	5136.61	3318.6	3116.18	1737.35	1733.67	2537.91	2937.58	-0.96998
Slc25a24	3011.48	1930.64	1069.19	1227.14	691.566	805.271	349.478	487.493	-0.970572
Neb	24929.3	36272.7	11624	8688.95	5025.21	4222.13	1087.12	504.699	-0.971387
Myh7b	281.546	985.527	193.722	152.626	67.4698	17.2382	100.588	32.1172	-0.972711
Casq1	1431.25	3109.66	675.045	595.932	212.789	208.09	123.8	139.939	-0.973001
Tmem63b	1214.57	1174.72	667.594	595.932	422.984	443.269	340.451	228.262	-0.973457
Cttn	8710.83	5308.6	3533.18	3633.12	2619.65	2728.56	2313.52	2803.37	-0.973506
Pkm	29910.2	25109.4	11723.1	11775.2	8126.22	6710.59	4923.65	6454.41	-0.97464
Slc44a2	5654.45	5516.72	2600.34	2405.97	1283.22	1508.34	595.79	635.462	-0.974787
Hmga2	4221.77	1372.51	682.496	638.882	76.5523	25.8573	161.198	6.88226	-0.974799
Nrap	2519.66	6058.5	1060.25	1098.29	229.657	151.45	202.465	27.529	-0.974876
Patj	1872.46	2352.88	943.275	951.037	544.949	378.01	101.877	137.645	-0.974888
Lgals3	1578.8	1398.31	655.673	537.643	477.479	157.607	105.746	191.556	-0.975449
Stac2	1508.23	1161.82	350.934	293.748	19.4625	17.2382	37.398	68.8226	-0.976009
Ass1	2517.52	1586.65	896.335	839.827	467.099	491.289	252.759	228.262	-0.976065
Ccng1	5387.16	4714.36	2708.38	2723.49	1243	1008.44	324.976	269.555	-0.976327
Dmpk	5438.48	8923.06	3044.41	2978.13	1209.27	1363.05	2058.18	2224.12	-0.976941
Lrrn1	6745	7510.13	4229.09	4406.22	1030.21	977.653	245.022	138.792	-0.977055
Mstn	248.759	539.202	68.5476	123.481	5.18999	8.61911	12.8959	0	-0.977227
St8sia2	1952.29	2296.98	870.257	868.205	364.597	359.54	98.0087	8.0293	-0.97811
Ttn	64284.5	95345	42273	28250.4	17073.8	12572.8	3823.63	1779.06	-0.978854
Cdh2	6037.21	5330.1	2636.1	2758.01	984.8	1411.07	422.985	287.908	-0.979414
Tfrc	1924.49	2042.43	1063.98	931.096	660.426	599.644	404.931	487.493	-0.980312
Steap2	2085.58	1396.59	693.672	533.808	210.194	275.812	345.61	176.645	-0.980333
Ccdc9b	1280.15	925.329	437.364	411.094	167.377	237.641	170.226	125.028	-0.980731
Cacng6	125.449	201.233	43.9599	60.5903	3.89249	0	42.5564	8.0293	-0.981028
Ccnd1	9173.42	3744.32	2265.8	1844.55	673.401	438.343	428.143	542.551	-0.982266
Pde4dip	5976.62	8205.85	3139.03	3435.24	1835.96	1574.83	1092.28	932.546	-0.983211
Prune2	11167.8	10755.7	7257.11	5935.55	429.471	145.294	96.7191	147.969	-0.983257
Egln3	2963.01	1926.34	870.257	844.429	262.094	241.335	56.7419	79.146	-0.984365
Snora74a	678.562	833.312	447.795	376.58	138.832	417.411	245.022	223.673	-0.984491
Gtse1	754.117	442.025	240.662	279.175	76.5523	87.4224	9.02712	4.58817	-0.984923
Camk2g	2086.29	1977.07	1068.45	1056.88	604.634	627.964	477.148	396.877	-0.985216
Hes6	2455.51	2217.87	1260.68	1289.27	317.887	286.893	68.3482	50.4699	-0.985529
Prkaa1	2077.74	1473.13	800.219	876.642	469.694	458.044	355.926	361.319	-0.985731
Pfkl	2784.81	2028.67	1394.05	1189.56	651.343	696.917	415.247	454.229	-0.98618
Vash2	1254.49	1736.28	683.241	763.131	297.127	261.036	135.407	97.4987	-0.986917
Pak1	1873.89	1377.67	732.416	790.741	550.139	249.954	357.216	521.905	-0.988266
Acta1	14774.4	39446	11182.2	12024.5	4689.15	2169.55	962.033	528.787	-0.988315
Jag2	1955.86	1656.3	1154.13	998.589	164.782	99.7354	171.515	126.175	-0.989371
Cdc25b	1133.31	835.032	591.596	524.604	323.077	305.363	257.918	223.673	-0.989445
Gga2	1880.3	1867	1177.98	1154.28	721.408	559.011	528.731	480.611	-0.989495
Lrp4	3390.67	3787.31	1619.06	1554.64	682.483	711.692	613.844	471.435	-0.989568
Trim16	1096.25	696.577	303.249	468.616	290.639	25.8573	159.909	205.321	-0.990327
Ldha	13380.9	11791.1	5730.43	5828.94	2881.74	2276.68	1858.3	2161.03	-0.990653
Cox7c	909.502	801.493	428.423	516.168	313.994	242.566	154.751	311.996	-0.990741
Mif	2708.55	2995.28	1636.2	1622.9	740.871	402.636	388.166	379.671	-0.990949
Arhgap22	2939.49	1342.42	909.746	851.332	194.625	359.54	192.149	159.439	-0.991152
Klhl41	1643.66	3262.73	1021.51	1086.79	306.209	139.137	51.5835	29.8231	-0.992319
Aldoa	14651.1	21034.9	8471.59	8732.67	4523.07	3863.82	3791.39	4116.74	-0.992388
Six1	4268.81	4065.94	2560.1	2557.83	582.576	1053.99	722.169	867.165	-0.993471
Eno3	3631.59	4063.36	2168.19	2064.67	186.84	216.709	208.913	211.056	-0.993574
Npnt	6063.58	3672.08	2234.5	2257.18	670.806	300.438	214.072	142.233	-0.993846
Ncam1	13772.3	15005.6	8821.04	9117.69	3867.84	4864.87	6115.23	5934.8	-0.994663
Itga6	11472.8	6706.92	3571.93	3774.24	1101.57	478.976	1270.24	1221.6	-0.994674
Parvb	1503.96	1204.82	503.676	559.885	114.18	44.3269	82.5336	55.0581	-0.995566
Cavin4	1916.65	2827.59	999.156	1062.25	147.915	104.661	21.923	16.0586	-0.995647
Usp20	753.404	990.687	535.715	420.297	153.105	82.4972	177.963	27.529	-0.995883
Hspb8	2607.33	5551.98	1888.78	1965.73	787.581	486.364	522.283	595.315	-0.996299
Chrna1	15182.1	13104.2	6598.45	6856.67	838.183	1004.74	549.364	512.728	-0.996762
St8sia4	501.081	540.922	298.778	228.556	79.1473	19.7008	23.2126	57.3522	-0.997029
Peg3	61368.6	35978.6	28012.1	27325.4	14040.2	15010.8	16800.8	18031.5	-0.997078
Chrnd	2624.44	2747.61	1174.25	1267.03	79.1473	57.8712	42.5564	13.7645	-0.997671
Hlx	1327.9	770.534	544.656	483.188	233.549	131.749	207.624	211.056	-0.998055
Ly75	545.986	426.546	227.995	216.284	37.6274	16.0069	105.746	38.9995	-0.998753
Robo1	7955.29	5832.33	3926.59	3912.29	1780.17	2026.72	2193.59	1994.71	-0.999172
Txlnb	804.011	1492.91	581.91	551.448	84.3373	41.8643	107.036	87.1753	-0.999229
Prob1	769.085	1437.87	548.381	563.72	70.0648	71.4155	143.144	96.3516	-0.999436
Fabp3	370.643	529.742	205.643	240.827	58.3874	11.0817	39.9772	98.6457	-0.999748
